# Supplementary material for: Protective Effect of Lactiplantibacillus plantarum subsp. plantarum SC-5 on Dextran Sulfate Sodium—Induced Colitis in Mice
Source: Foods. 2023 Feb 20;12(4):897. doi: 10.3390/foods12040897 (PMC9957050; doi:10.3390/foods12040897)
Supplement: Supplementary file 1 [file foods-12-00897-s001.zip]

Archive with 1 entries (1 files):
- foods-2150518-supplementary.pdf
